# Supplementary material for: Estimating Ebola Treatment Needs, United States
Source: Emerg Infect Dis. 2015 Jul;21(7):1273–5. doi: 10.3201/eid2107.150286 (PMC4816331; doi:10.3201/eid2107.150286)
Supplement: Technical Appendix 2 — Beds for Ebola Disease (BED) model. [file 15-0286-Techapp-s2.xlsx]

## Sheet: Cover Page
	For Offical Use Only (FOUO)
		Beds for Ebola Disease (BED)
Purpose: Estimate the number of Ebola cases needing treatment in the United States at any one point in time
Developers: CDC1 Ebola Modeling Task Force and BARDA2 Analytical Decision Support team
	1 Centers for Disease Control & Prevention (CDC), Ebola Modeling Task Force
	2 Biomedical Advanced Research and Development Authority (BARDA), Analytical Decision Support Team
							Version: 1.0	2014-12-02
							START (click here)

## Sheet: Infections
				Sources of Infection
	Imported via Air Travel (not healthcare workers [HCW])										Imported plus secondary
		Infections		At risk Pop		US Arrival Rate		Rate of Importation			Rate of Cases				KEY:
	High Estimate:	3	per	10000		3000	per Month		0.9	per Month	2.7	per Month				= cell in which inputs should be typed
	Low Estimate:	1	per	10000		2000	per Month		0.2	per Month	0.2	per Month				= cell in which calculated results are shown. Formulas in these cells should not be adjusted.
	Sources: WHO Situation Reports(1) and Unpublished CDC data (see accompanying MMWR manuscript for additional details)
	Healthcare worker (HCW), Imported via Air Travel
		Infections		At risk Pop		US Arrival Rate		Rate of Importation			Rate of Cases				References:
	High Estimate:	5	per	100		60	per Month	Rate:	3	per Month	9	per Month			(1) World Health Organization. World Health Organization: Ebola Response Roadmap Situation Report2014 20 October 2014. Available from: http://www.who.int/csr/disease/ebola/situation-reports/archive/en/.
	Low Estimate:	1	per	100		30	per Month	Rate:	0.3	per Month	0.3	per Month
	Sources: Matanock et al.(2), and Unpublished CDC data (see accompanying MMWR manuscript for additional details)
	Imported via Medical Evacuation
		Infections						Rate of Importation			Rate of Cases				(2) Matanock A, Arwady MA, Ayscue P, Forrester JD, Gaddis B, Hunter JC, et al. Ebola virus disease cases among health care workers not working in ebola treatment units - Liberia, June-August, 2014. MMWR Morb Mortal Wkly Rep. 2014 Nov 21;63(46):1077-81. Epub 2014/11/21.
	High Estimate:	3	per Month					Rate:	3	per Month	3	per Month
	Low Estimate:	1	per Month					Rate:	1	per Month	1	per Month
	Sources: Unpublished Medical Evacuation Missions Report provided to the US Department of Health and Human Services
	Number of Additional Cases Due to Secondary Transmissions								Overall Rate of Cases						(3) Chevalier MS, Chung W, Smith J, Weil LM, Hughes SM, Joyner SN, et al. Ebola virus disease cluster in the United States - dallas county, Texas, 2014. MMWR Morb Mortal Wkly Rep. 2014 Nov 21;63(46):1087-8. Epub 2014/11/21.
		Non-HCW Import	HCW Import	Medevac						High Rate:	14.7	per Month
	High Estimate:	2	2	0	per imported case					Low Rate:	1.5	per Month
	Low Estimate:	0	0	0	per imported case
	Sources: Through November 30, 2014 one imported case to the United States has resulted in 2 secondary infections (3).

## Sheet: Stay
			Length of Stay
			LOS for Survivors:			18	(Days)								KEY:
			Source: WHO(1) (see accompanying MMWR manuscript for additional details)													= cell in which inputs should be typed
																= cell in which calculated results are shown. Formulas in these cells should not be adjusted.
			LOS for Patients that Die:			10	(Days)
			Source: WHO(1) (see accompanying MMWR manuscript for additional details)
															References:
															(1) World Health Organization Ebola Response Team. Ebola virus disease in West Africa--the first 9 months of the epidemic and forward projections. N Engl J Med. 2014 Oct 16;371(16):1481-95. Epub 2014/09/23.
			Case Fatality Ratio (CFR):			0.4
			Source: WHO(1) (see accompanying MMWR manuscript for additional details)
			Average LOS:			14.8	(Days)

## Sheet: Results
			Results: Simultaneous Treatment of Patients
		Low	High
	Minimum	0	2
	Average	0.74	7.252
	Surge	3	13

## Sheet: Calculation
			CALCULATIONS: DO NOT TOUCH
		Treatment Estimates
	Patients	Low Poisson	High Poisson
	0	0.477114	0.000708755
	1	0.830178	0.00584865
	2	0.960812	0.0244859
	3	0.993035	0.0695384
	4	0.998996	0.151218
	5	0.999879	0.269687
	6	0.999987	0.412877
	7	0.999999	0.561221
	8	1	0.695695
	9	1	0.804051
	10	1	0.882631
	11	1	0.934436
	12	1	0.965744
	13	1	0.983209
	14	1	0.992256
	15	1	0.99663
	16	1	0.998612
	17	1	0.999458
	18	1	0.999799
	19	1	0.999929
	20	1	0.999976
	21	1	0.999992
	22	1	0.999998
	23	1	0.999999
	24	1	1
	25	1	1
	26	1	1
	27	1	1
	28	1	1
	29	1	1
	30	1	1
	31	1	1
	32	1	1
	33	1	1
	34	1	1
	35	1	1
	36	1	1
	37	1	1
	38	1	1
	39	1	1
	40	1	1
	41	1	1
	42	1	1
	43	1	1
	44	1	1
	45	1	1
	46	1	1
	47	1	1
	48	1	1
	49	1	1
	50	1	1
	51	1	1
	52	1	1
	53	1	1
	54	1	1
	55	1	1
	56	1	1
	57	1	1
	58	1	1
	59	1	1
	60	1	1
	61	1	1
	62	1	1
	63	1	1
	64	1	1
	65	1	1
	66	1	1
	67	1	1
	68	1	1
	69	1	1
	70	1	1
	71	1	1
	72	1	1
	73	1	1
	74	1	1
	75	1	1
	76	1	1
	77	1	1
	78	1	1
	79	1	1
	80	1	1
	81	1	1
	82	1	1
	83	1	1
	84	1	1
	85	1	1
	86	1	1
	87	1	1
	88	1	1
	89	1	1
	90	1	1
	91	1	1
	92	1	1
	93	1	1
	94	1	1
	95	1	1
	96	1	1
	97	1	1
	98	1	1
	99	1	1
	100	1	1
	101	1	1
	102	1	1
	103	1	1
	104	1	1
	105	1	1
	106	1	1
	107	1	1
	108	1	1
	109	1	1
	110	1	1
	111	1	1
	112	1	1
	113	1	1
	114	1	1
	115	1	1
	116	1	1
	117	1	1
	118	1	1
	119	1	1
	120	1	1
	121	1	1
	122	1	1
	123	1	1
	124	1	1
	125	1	1
	126	1	1
	127	1	1
	128	1	1
	129	1	1
	130	1	1
	131	1	1
	132	1	1
	133	1	1
	134	1	1
	135	1	1
	136	1	1
	137	1	1
	138	1	1
	139	1	1
	140	1	1
	141	1	1
	142	1	1
	143	1	1
	144	1	1
	145	1	1
	146	1	1
	147	1	1
	148	1	1
	149	1	1
	150	1	1
	151	1	1
	152	1	1
	153	1	1
	154	1	1
	155	1	1
	156	1	1
	157	1	1
	158	1	1
	159	1	1
	160	1	1
	161	1	1
	162	1	1
	163	1	1
	164	1	1
	165	1	1
	166	1	1
	167	1	1
	168	1	1
	169	1	1
	170	1	1
	171	1	1
	172	1	1
	173	1	1
	174	1	1
	175	1	1
	176	1	1
	177	1	1
	178	1	1
	179	1	1
	180	1	1
	181	1	1
	182	1	1
	183	1	1
	184	1	1
	185	1	1
	186	1	1
	187	1	1
	188	1	1
	189	1	1
	190	1	1
	191	1	1
	192	1	1
	193	1	1
	194	1	1
	195	1	1
	196	1	1
	197	1	1
	198	1	1
	199	1	1
	200	1	1
	201	1	1
	202	1	1
	203	1	1
	204	1	1
	205	1	1
	206	1	1
	207	1	1
	208	1	1
	209	1	1
	210	1	1
	211	1	1
	212	1	1
	213	1	1
	214	1	1
	215	1	1
	216	1	1
	217	1	1
	218	1	1
	219	1	1
	220	1	1
	221	1	1
	222	1	1
	223	1	1
	224	1	1
	225	1	1
	226	1	1
	227	1	1
	228	1	1
	229	1	1
	230	1	1
	231	1	1
	232	1	1
	233	1	1
	234	1	1
	235	1	1
	236	1	1
	237	1	1
	238	1	1
	239	1	1
	240	1	1
	241	1	1
	242	1	1
	243	1	1
	244	1	1
	245	1	1
	246	1	1
	247	1	1
	248	1	1
	249	1	1
	250	1	1
	251	1	1
	252	1	1
	253	1	1
	254	1	1
	255	1	1
	256	1	1
	257	1	1
	258	1	1
	259	1	1
	260	1	1
	261	1	1
	262	1	1
	263	1	1
	264	1	1
	265	1	1
	266	1	1
	267	1	1
	268	1	1
	269	1	1
	270	1	1
	271	1	1
	272	1	1
	273	1	1
	274	1	1
	275	1	1
	276	1	1
	277	1	1
	278	1	1
	279	1	1
	280	1	1
	281	1	1
	282	1	1
	283	1	1
	284	1	1
	285	1	1
	286	1	1
	287	1	1
	288	1	1
	289	1	1
	290	1	1
	291	1	1
	292	1	1
	293	1	1
	294	1	1
	295	1	1
	296	1	1
	297	1	1
	298	1	1
	299	1	1
	300	1	1
	301	1	1
	302	1	1
	303	1	1
	304	1	1
	305	1	1
	306	1	1
	307	1	1
	308	1	1
	309	1	1
	310	1	1
	311	1	1
	312	1	1
	313	1	1
	314	1	1
	315	1	1
	316	1	1
	317	1	1
	318	1	1
	319	1	1
	320	1	1
	321	1	1
	322	1	1
	323	1	1
	324	1	1
	325	1	1
	326	1	1
	327	1	1
	328	1	1
	329	1	1
	330	1	1
	331	1	1
	332	1	1
	333	1	1
	334	1	1
	335	1	1
	336	1	1
	337	1	1
	338	1	1
	339	1	1
	340	1	1
	341	1	1
	342	1	1
	343	1	1
	344	1	1
	345	1	1
	346	1	1
	347	1	1
	348	1	1
	349	1	1
	350	1	1
	351	1	1
	352	1	1
	353	1	1
	354	1	1
	355	1	1
	356	1	1
	357	1	1
	358	1	1
	359	1	1
	360	1	1
	361	1	1
	362	1	1
	363	1	1
	364	1	1
	365	1	1
	366	1	1
	367	1	1
	368	1	1
	369	1	1
	370	1	1
	371	1	1
	372	1	1
	373	1	1
	374	1	1
	375	1	1
	376	1	1
	377	1	1
	378	1	1
	379	1	1
	380	1	1
	381	1	1
	382	1	1
	383	1	1
	384	1	1
	385	1	1
	386	1	1
	387	1	1
	388	1	1
	389	1	1
	390	1	1
	391	1	1
	392	1	1
	393	1	1
	394	1	1
	395	1	1
	396	1	1
	397	1	1
	398	1	1
	399	1	1
	400	1	1
	401	1	1
	402	1	1
	403	1	1
	404	1	1
	405	1	1
	406	1	1
	407	1	1
	408	1	1
	409	1	1
	410	1	1
	411	1	1
	412	1	1
	413	1	1
	414	1	1
	415	1	1
	416	1	1
	417	1	1
	418	1	1
	419	1	1
	420	1	1
	421	1	1
	422	1	1
	423	1	1
	424	1	1
	425	1	1
	426	1	1
	427	1	1
	428	1	1
	429	1	1
	430	1	1
	431	1	1
	432	1	1
	433	1	1
	434	1	1
	435	1	1
	436	1	1
	437	1	1
	438	1	1
	439	1	1
	440	1	1
	441	1	1
	442	1	1
	443	1	1
	444	1	1
	445	1	1
	446	1	1
	447	1	1
	448	1	1
	449	1	1
	450	1	1
	451	1	1
	452	1	1
	453	1	1
	454	1	1
	455	1	1
	456	1	1
	457	1	1
	458	1	1
	459	1	1
	460	1	1
	461	1	1
	462	1	1
	463	1	1
	464	1	1
	465	1	1
	466	1	1
	467	1	1
	468	1	1
	469	1	1
	470	1	1
	471	1	1
	472	1	1
	473	1	1
	474	1	1
	475	1	1
	476	1	1
	477	1	1
	478	1	1
	479	1	1
	480	1	1
	481	1	1
	482	1	1
	483	1	1
	484	1	1
	485	1	1
	486	1	1
	487	1	1
	488	1	1
	489	1	1
	490	1	1
	491	1	1
	492	1	1
	493	1	1
	494	1	1
	495	1	1
	496	1	1
	497	1	1
	498	1	1
	499	1	1
	500	1	1

## Sheet: Background
		Treatment Estimates
		Low	High
	Minimum	0	2
	Average	0.74	7.252
	Surge	3	13
		Low	High
	Minimum	0	2
	Avg-Min	0.74	5.252
	Surge-Avg	2.26	5.748
